# Supplementary material for: Computed Tomography elucidates ontogeny within the basal therapsid clade Biarmosuchia
Source: PeerJ. 2021 Aug 26;9:e11866. doi: 10.7717/peerj.11866 (PMC8403480; doi:10.7717/peerj.11866)
Supplement: Supplemental Information 1 [file peerj-09-11866-s001.zip]

Archive with 37 entries (28 files):
- surface files/
- surface files/.DS_Store
- __MACOSX/
- __MACOSX/surface files/
- __MACOSX/surface files/._.DS_Store
- surface files/MJF22/
- surface files/MJF22/.DS_Store
- __MACOSX/surface files/MJF22/
- __MACOSX/surface files/MJF22/._.DS_Store
- surface files/MJF22/LemurosaurusMJ22-pineal-bones.ply
- surface files/MJF22/LemurosaurusMJ22-skull-70000faces.ply
- surface files/MJF22/LemurosaurusMJ22-teeth.ply
- surface files/RC55 surfaces/
- surface files/RC55 surfaces/.DS_Store
- __MACOSX/surface files/RC55 surfaces/
- __MACOSX/surface files/RC55 surfaces/._.DS_Store
- surface files/RC55 surfaces/RC55-genskull.ply
- surface files/RC55 surfaces/RC55-latsurface.ply
- surface files/RC55 surfaces/RC55-lowerjaw-teeh.ply
- surface files/RC55 surfaces/RC55-lowerjaw.ply
- surface files/RC55 surfaces/RC55-occiput.ply
- surface files/RC55 surfaces/RC55-palate-teeth.ply
- surface files/RC55 surfaces/RC55-palate.ply
- surface files/RC55 surfaces/RC55-teeth.ply
- surface files/RC55 surfaces/RC55-topskull.ply
- surface files/SAM surfaces/
- surface files/SAM surfaces/.DS_Store
- __MACOSX/surface files/SAM surfaces/
- __MACOSX/surface files/SAM surfaces/._.DS_Store
- surface files/SAM surfaces/SAM_PK_K11126-genskull.ply
- surface files/SAM surfaces/SAM_PK_K11126-genssmallpieces.ply
- surface files/SAM surfaces/SAM_PK_K11126-lateralsurface.ply
- surface files/SAM surfaces/SAM_PK_K11126-lowerjawpiece.ply
- surface files/SAM surfaces/SAM_PK_K11126-occiput.ply
- surface files/SAM surfaces/SAM_PK_K11126-palate.ply
- surface files/SAM surfaces/SAM_PK_K11126-teeth.ply
- surface files/SAM surfaces/SAM_PK_K11126-topskull.ply
